# Supplementary material for: Deferasirox Causes Leukaemia Cell Death through Nrf2-Induced Ferroptosis
Source: Antioxidants (Basel). 2024 Mar 29;13(4):424. doi: 10.3390/antiox13040424 (PMC11047367; doi:10.3390/antiox13040424)
Supplement: Supplementary file 1 [file antioxidants-13-00424-s001.zip]

Archive with 1 entries (1 files):
- antioxidants-2897251-supplementary.pdf
